# Supplementary material for: Trehalose 6-Phosphate/SnRK1 Signaling Participates in Harvesting-Stimulated Rubber Production in the Hevea Tree
Source: Plants (Basel). 2022 Oct 27;11(21):2879. doi: 10.3390/plants11212879 (PMC9655858; doi:10.3390/plants11212879)
Supplement: Supplementary file 1 [file plants-11-02879-s001.zip]

Archive with 2 entries (2 files):
- Supplemental figures and talbes.pdf
- Supplemental Table S4.xlsx
