# Supplementary material for: Trehalose 6-Phosphate/SnRK1 Signaling Participates in Harvesting-Stimulated Rubber Production in the Hevea Tree
Source: Plants (Basel). 2022 Oct 27;11(21):2879. doi: 10.3390/plants11212879 (PMC9655858; doi:10.3390/plants11212879)
Supplement: Supplementary file 1 [file plants-11-02879-s001.zip › Supplemental Table S4.xlsx]

## Sheet: induced_top200
Table S4-a. List of the 200 most abundant SnRK1-induced marker genes in latex
No.	Gene ID in Hevea	Gene expression (RPKM)
		Tapping 1	Tapping 3	Tapping 5	Tapping 7
1	scaffold0008_512244	269.52	1205.65	1403.67	1698.86
2	scaffold0620_500911	3627.29	403.79	159.52	71.48
3	scaffold0378_461521	277.17	873.53	1332.02	1676.46
4	scaffold0100_712967	162.51	889.19	913.13	1082.9
5	scaffold0153_208218	1515.61	374.13	405.35	443.63
6	scaffold0073_653695	635.96	652.16	626.57	606.66
7	scaffold0043_1386348	361.87	176.2	197.54	242.73
8	scaffold0802_252320	236.83	190.94	225.68	211.31
9	scaffold0402_258970	159.53	231.5	254.01	192.81
10	scaffold0008_600502	559.83	61.97	77.83	86.63
11	scaffold0576_651414	56.89	217.7	229.35	239.81
12	scaffold0782_24611	155.37	162.93	175.45	203.99
13	scaffold0050_2253577	170.12	189.95	153.02	118.91
14	scaffold0276_492922	144.12	99.87	169.85	173.48
15	scaffold0050_1987878	88.96	178.25	160.16	135.24
16	scaffold0009_134605	262.93	116.93	76.48	93.6
17	scaffold0552_305956	43.02	128.9	151.19	172.1
18	scaffold2026_18999	192.79	108.28	95.92	96.19
19	scaffold1482_85473	102.73	144.64	121.23	122.89
20	scaffold0548_93198	137.49	156.35	82.97	96.17
21	scaffold0548_575390	45.6	148.25	120.67	146.87
22	scaffold0160_1802885	146.85	95.82	105.93	105.79
23	scaffold0118_1758819	93.74	112.62	126.95	119.36
24	scaffold0398_821775	52.33	115.59	146.75	123.69
25	scaffold0881_10357	39.66	136.8	137.28	115.32
26	scaffold2028_4020	63.48	103.17	137.27	103.23
27	scaffold0893_84684	51.73	141.91	101.62	92.7
28	scaffold0441_463084	118.91	85.09	100.16	83.43
29	scaffold0389_499128	59.86	77.81	116.15	118.93
30	scaffold0213_1599900	24.62	70.13	126.46	148.12
31	scaffold0388_677115	71.42	90.07	96.84	93.99
32	scaffold0444_704521	42.12	103.35	96.65	94.7
33	scaffold0078_96662	228.11	60.27	25.27	17.26
34	scaffold0668_385994	32.23	88.18	87.59	102.51
35	scaffold0616_558335	99.7	74.64	59.96	72.16
36	scaffold0031_1432058	74.82	77.42	79.54	72.04
37	scaffold0624_438647	157.2	69.93	44.73	30.87
38	scaffold0568_139819	153.97	66.93	47.57	34.09
39	scaffold0660_59775	10.75	42.56	93.94	146.19
40	scaffold0052_812663	33.87	107.76	69.7	81.31
41	scaffold0950_334858	17.54	63.57	99.85	109.1
42	scaffold1048_226636	54.04	75.61	68.12	68.04
43	scaffold0927_59201	51.73	49.14	71.13	72.45
44	scaffold0206_1565365	24.71	68.6	69.81	77.99
45	scaffold0449_23585	209.69	13.91	7.4	8.41
46	scaffold0617_53987	16.03	55.83	62.5	94.45
47	scaffold0683_226073	76.23	46.03	43.3	53.44
48	scaffold0081_2015534	55.41	56.98	56.15	49.09
49	scaffold0357_588035	69.4	54.37	43.99	45.04
50	scaffold0618_714426	22.91	55.94	68.57	62.98
51	scaffold0570_768775	83.77	40.97	50.33	31.93
52	scaffold0005_4373868	73.68	42.68	41.48	47.97
53	scaffold0085_593563	68.7	37.86	48.78	46.39
54	scaffold0653_25513	18.78	47.75	63.18	68.38
55	scaffold0740_120847	88.5	41.94	35.77	28.63
56	scaffold0734_558658	65.53	43.59	40.96	38.06
57	scaffold1316_47970	14.25	37.16	67.14	60.31
58	scaffold0444_385498	52.57	43.58	37.59	40.9
59	scaffold1281_174461	65.05	45.18	37.94	25.82
60	scaffold0306_283994	46.91	41.23	45.33	39.32
61	scaffold4186_2987	56.12	37.56	42.56	36.24
62	scaffold3024_12811	20.4	42.18	52.4	50.18
63	scaffold0031_2233882	28.87	49.9	43.72	39.59
64	scaffold2151_27237	16.64	48.75	43.94	51.52
65	scaffold1141_225541	39.62	39.4	33.69	38.76
66	scaffold0190_582849	3.51	35.83	54.46	57.17
67	scaffold0369_567379	45.78	42.84	30.25	29.14
68	scaffold4008_5420	92.43	18.26	17.21	16.47
69	scaffold0153_396884	25.28	38.35	38.61	37.88
70	scaffold0782_255223	30.74	36.37	33.4	38.16
71	scaffold0522_884274	26.02	40.46	37.9	29.73
72	scaffold0064_1337771	54.51	28.08	23.54	26.74
73	scaffold1743_34750	6.04	38.5	37.88	48.5
74	scaffold1642_59201	44.88	37.54	29.84	18.47
75	scaffold1421_86909	10.77	33.11	38.96	45.87
76	scaffold2218_25090	62.75	26.9	22.07	15.95
77	scaffold0796_75178	23.11	29.39	38.31	34.98
78	scaffold0582_579128	22.24	44.26	28.57	29.23
79	scaffold0954_181239	43.27	32.1	22.09	23.15
80	scaffold0943_249791	51.66	23.98	16.93	21.45
81	scaffold1284_100340	11.73	25.21	33.15	43.53
82	scaffold0260_62414	19.17	33.54	28.08	30.96
83	scaffold0058_2352436	13.06	35.85	31.18	26.03
84	scaffold0245_374321	59.71	16.75	16.3	12.55
85	scaffold0047_2077855	20.95	26.86	29.83	24.73
86	scaffold0261_1026523	25.8	27.27	25.16	23.9
87	scaffold1065_71880	14.27	44.73	24.15	17.99
88	scaffold0626_22907	19.88	29.98	26.33	23.73
89	scaffold0592_160209	61.14	17.51	12.45	8.51
90	scaffold1123_27558	55.26	14.1	16.33	13.89
91	scaffold0878_366854	66.21	20.09	8.34	4.79
92	scaffold0733_303427	10.97	28.09	29.92	29.94
93	scaffold0139_781540	37.13	22.58	18.1	20.77
94	scaffold1037_77841	7.82	29.15	34.22	27.21
95	scaffold0013_2657871	35.57	18.44	23.17	19.45
96	scaffold0003_5386188	36.78	23.73	19.32	16.61
97	scaffold0782_510591	6.28	16.66	24.85	47.64
98	scaffold0020_30195	32.14	21.88	19.93	20.99
99	scaffold0584_415760	69.26	8.88	9	5.97
100	scaffold0447_121051	44.61	17.17	14.7	13.19
101	scaffold0029_1024158	20.49	24.85	22.06	22.17
102	scaffold0003_5451345	20.89	21.28	22.36	24.64
103	scaffold2856_18530	13.74	29.25	22.4	23.17
104	scaffold0262_919708	10.24	28.59	21.22	27.81
105	scaffold0109_2063780	32.74	17.01	17.73	19.39
106	scaffold0803_390106	31.53	18.56	18.47	17.89
107	scaffold0548_325417	62.22	13.8	5.02	4.25
108	scaffold0044_242551	19.73	23.7	19.63	22.11
109	scaffold0207_402865	32.73	19.76	15.99	14.24
110	scaffold0050_2266950	18.51	21.82	20.98	18.22
111	scaffold0388_736874	14.04	25.21	18.66	20.48
112	scaffold0300_141653	4.56	15.16	24.99	32.89
113	scaffold0239_1147398	5.59	23.69	20.17	27.67
114	scaffold0325_163977	63.14	6.31	4.09	3.52
115	scaffold0011_3411306	5.49	20.44	25.97	24.91
116	scaffold0088_1300537	20.11	13.28	21.82	20.84
117	scaffold0260_104804	12	21.05	20.49	20.3
118	scaffold2778_6100	11.99	21.02	21.56	19.21
119	scaffold1388_5800	32.31	14.83	12.43	13.37
120	scaffold1542_90592	41.95	10.25	9.4	10.35
121	scaffold1358_118292	17.68	15.86	21.21	17.15
122	scaffold0823_195324	21.48	21.04	14.49	14.54
123	scaffold0704_562849	8.97	20.03	22.41	19.29
124	scaffold0714_169529	23.05	16.98	15.66	12.97
125	scaffold0422_1062909	12.04	17.95	18.56	20
126	scaffold0753_521075	10.41	15.48	20.9	20.74
127	scaffold0299_42237	8.64	18.17	20.63	19.42
128	scaffold0059_2742489	47.41	7.19	7.04	4.23
129	scaffold1519_7967	17.27	19.18	14.67	14.26
130	scaffold0888_298653	4.78	12.8	20.74	26.85
131	scaffold0184_1461049	22.7	15.67	13.51	9.55
132	scaffold0030_970468	10.02	18.29	16.7	16.12
133	scaffold1423_52705	21.82	14.69	12.23	11.31
134	scaffold2336_11745	7.97	17.5	16.93	17.33
135	scaffold3308_8652	20.72	13.06	14.71	10.61
136	scaffold0192_634937	22.97	13.57	11.3	10.49
137	scaffold0302_1280555	12.91	12.28	17.35	14.86
138	scaffold2733_14420	8.46	8.98	20.59	18.36
139	scaffold0177_471097	5.94	16.99	16.95	16.3
140	scaffold0016_375670	7.39	18.09	14.81	14.97
141	scaffold0031_136796	21.9	12.79	11.42	9.11
142	scaffold2635_5255	18.84	13.81	10.37	11.34
143	scaffold0335_834000	7.52	15.95	13.81	16.9
144	scaffold0214_1055656	2.72	16.1	16.11	18.86
145	scaffold0119_1887247	12.49	11.02	14.99	14.55
146	scaffold0739_221069	22.8	20.31	4.62	3.61
147	scaffold0770_368179	23.11	11.84	7.94	7.91
148	scaffold0280_1182990	9.63	14.11	13.49	12.72
149	scaffold1265_102253	10.97	11.44	14.12	12.8
150	scaffold0012_1744191	1.13	15.98	15.03	17.06
151	scaffold0007_4373723	11.44	14.06	13.06	10.27
152	scaffold1340_55482	14.76	12.16	10.89	10.87
153	scaffold0481_799834	26.34	7.55	7.31	7.39
154	scaffold0040_2555488	21.22	9.87	9.72	7.33
155	scaffold0154_1190106	2.03	15.64	16.47	13.76
156	scaffold0165_1014085	16.84	11.6	8.96	10.39
157	scaffold0091_484272	17.04	10.93	10.31	9.49
158	scaffold0262_949321	21.67	8.44	8.75	8.09
159	scaffold1912_14737	10.45	11.46	13.28	11.71
160	scaffold1329_4487	5.42	11.17	14.88	15.02
161	scaffold0997_310741	6.96	11.9	11.4	14.81
162	scaffold0183_115254	13.96	9.98	9.68	11.29
163	scaffold2140_38343	6.81	12.93	12.01	12.1
164	scaffold0675_24061	10.98	8.34	11.62	12.62
165	scaffold0625_430637	9.45	13.03	9.55	10.53
166	scaffold0434_584130	8.02	9.2	11.99	13.23
167	scaffold1008_247876	0.38	10.74	14.68	16.36
168	scaffold0152_1900339	16.35	9.55	9.01	7.03
169	scaffold0597_39245	4.53	12.88	12.18	11.76
170	scaffold0864_96592	10.68	10.52	10.5	9.61
171	scaffold0300_1316579	0.36	11.3	13.75	15.61
172	scaffold0378_1069777	15.2	10.09	7.16	8.14
173	scaffold2684_3651	6.34	8.92	13.21	11.85
174	scaffold0846_9202	12.29	10.55	8.27	8.93
175	scaffold0814_239176	6.28	12.77	10.14	10.39
176	scaffold1759_22532	4.61	13.23	12.12	9.38
177	scaffold1265_110308	9.54	8.84	12.63	8.32
178	scaffold1232_30142	5.58	12.62	9.51	11.11
179	scaffold1498_50623	4.92	10.26	11.77	10.86
180	scaffold0933_48012	10.61	10.67	8.32	8.2
181	scaffold4499_3277	6.68	6.91	10.19	14
182	scaffold1252_97124	9.29	9.19	9.46	9.64
183	scaffold1650_47709	10.38	12.35	6.01	8.83
184	scaffold1328_60153	18.14	5.92	7.31	6.1
185	scaffold0843_190886	1.57	10.86	10.22	13.79
186	scaffold0837_414172	7.66	12.8	8.16	7.68
187	scaffold0076_136979	6.26	11.14	9.7	9.03
188	scaffold0924_40502	9.69	9.25	9	7.87
189	scaffold0283_1006223	7.37	10.03	10.34	7.49
190	scaffold0566_39551	11.67	7.61	8.2	7.05
191	scaffold0028_1315624	5.3	8.35	11.25	9.5
192	scaffold0111_1691081	15.16	7.04	5.1	6.53
193	scaffold0650_16930	10.79	6.49	6.62	9.49
194	scaffold1150_156278	11.98	7.23	6.52	7.38
195	scaffold0044_290316	11.9	7.28	6.9	6.7
196	scaffold2959_9117	2.06	7.33	10.96	12.33
197	scaffold0756_445362	3.37	8.64	9.15	10.7
198	scaffold0525_702342	2.03	6.36	11.31	11.86
199	scaffold0031_3264578	9.31	9.85	6.4	5.44
200	scaffold0322_318516	22.5	3.29	2.51	2.53

## Sheet: repressed_top200
Table S4-b. List of the 200 most abundant SnRK1-repressed marker genes in latex
No.	Gene ID in Hevea	Gene expression (RPKM)
		Tapping 1	Tapping 3	Tapping 5	Tapping 7
1	scaffold1232_108450	1440.2	1693.29	1014.49	1132.83
2	scaffold0239_1142304	1129.1	1700.84	1083.5	1243.26
3	scaffold0050_2430769	799.05	1528.39	772.49	893.46
4	scaffold0217_269209	142.95	935.3	1062.02	1180.02
5	scaffold1060_234414	452.59	1073.87	813.81	932.71
6	scaffold0908_214633	951.3	793.97	790	720.77
7	scaffold1274_60826	680.51	800.04	686.13	740.9
8	scaffold0332_479035	771.17	676.3	406.57	460.6
9	scaffold1560_972	754.07	698.3	375.87	471.89
10	scaffold0163_740631	593.15	601.2	408.73	463.4
11	scaffold0884_162762	401.39	696.69	403.21	504.48
12	scaffold0231_386028	457.5	543.61	407.09	404.79
13	scaffold0566_755015	259.09	573.29	433.82	516.19
14	scaffold1938_21239	226.73	666.31	391.41	482.89
15	scaffold2738_4720	528.63	442.78	411.52	361.33
16	scaffold0251_544040	525.93	487.09	319.53	324.81
17	scaffold0100_820791	107.21	494.89	470.55	536.13
18	scaffold1678_74844	178.79	483.19	423.38	484.46
19	scaffold0626_219757	197.14	490.95	350.86	430.95
20	scaffold0899_364092	380.34	419.02	331.47	311.67
21	scaffold5041_3038	279.69	495.25	298.38	331.91
22	scaffold0449_79546	416.79	408.17	237	276.06
23	scaffold1404_40019	556.54	304.9	217.44	245.92
24	scaffold2121_32138	241.15	341.08	317.68	379.1
25	scaffold1222_3185	448.79	317.98	244.49	225.59
26	scaffold0433_18010	244.95	257.17	339.31	382.97
27	scaffold0919_239351	161.07	428.39	278.68	314.41
28	scaffold1392_43953	469.06	329.83	134.44	149.48
29	scaffold0625_349036	207.68	350.53	231.33	257.86
30	scaffold0853_292932	177.08	406.48	200.49	241.1
31	scaffold1790_9609	274.9	249.87	227.61	255.16
32	scaffold0311_1171656	118.75	290.53	288.06	308.11
33	scaffold0625_88570	219.31	256.12	240.01	286.7
34	scaffold0976_185905	145.71	317.09	249.42	275.44
35	scaffold0259_72647	405.91	252.3	160.04	156.45
36	scaffold0223_570841	204.21	307.15	222.51	233.58
37	scaffold1054_143410	137.93	351.65	226.92	221.37
38	scaffold0520_220959	194.13	318.96	205.06	214.09
39	scaffold0426_337509	125.25	327.09	206.22	258.76
40	scaffold0050_1295084	112.02	377.01	181.19	206.12
41	scaffold2844_10086	110.29	291.43	206.65	261.25
42	scaffold0131_2007771	129.83	307.46	185.46	216.51
43	scaffold1116_69084	145.24	292.65	193.01	195.05
44	scaffold0105_157960	228.96	222.46	174.36	193.23
45	scaffold0803_304499	152.84	236.77	190.8	213.78
46	scaffold0442_952398	125.46	305.77	161.8	179.17
47	scaffold0624_146296	108.67	214.54	194.32	249.31
48	scaffold0031_2330781	158.35	238.72	165.2	199.01
49	scaffold0645_495190	186.84	218.36	164.13	180.05
50	scaffold0574_777827	227.55	228.05	134.77	144.26
51	scaffold1321_5023	154.18	236.8	145.41	162.56
52	scaffold0330_1102812	77.57	231.31	190.68	194
53	scaffold1304_37965	208.24	143.68	173.3	153.47
54	scaffold0097_1667649	191.74	207.72	130.99	136.11
55	scaffold1243_18305	197.98	193.95	137.17	137.18
56	scaffold0319_874525	259.26	158.19	111.68	133
57	scaffold0829_389953	66.21	169.26	194.64	224.39
58	scaffold0718_278318	122.45	180.07	177.79	165.37
59	scaffold0026_745131	94.99	228.18	141.28	169.41
60	scaffold0050_2253577	170.12	189.95	153.02	118.91
61	scaffold0957_37301	76.06	195.26	169.63	185
62	scaffold0387_125687	157.73	191.73	124.03	147.89
63	scaffold1222_29914	100.35	184.5	155.28	178.38
64	scaffold0813_221313	330.18	122.01	78.23	70.4
65	scaffold0017_296200	165.69	168.26	118.54	137.91
66	scaffold0076_165227	96.96	169.93	147.63	172.8
67	scaffold0237_510752	151	216.26	108.5	106.93
68	scaffold0031_1266788	144.01	190.05	113.87	130.48
69	scaffold0307_90878	65.36	223.64	133.28	153.3
70	scaffold0803_117089	94.5	170.51	146.38	154.17
71	scaffold0137_983684	160.99	172.95	115.78	115.05
72	scaffold0029_3064015	79.71	151.55	162.9	170.35
73	scaffold1286_42828	88.11	211.22	134.44	126.91
74	scaffold0015_890109	205.79	159	90.08	101.64
75	scaffold1412_17202	118.51	178.15	121.37	138.02
76	scaffold0194_388413	104.63	189.58	130.39	130.38
77	scaffold0679_364172	139.59	187.67	110.93	116.3
78	scaffold0441_12302	147.25	194.19	96.02	116.45
79	scaffold0767_306948	123.68	204.25	96.72	129.11
80	scaffold0592_465688	133.44	176.94	118.59	123.31
81	scaffold0076_2353599	157.11	149.87	106.79	137.56
82	scaffold0318_1247933	48.97	202.05	137.23	153.5
83	scaffold0479_676776	151.62	149.28	118.29	117.33
84	scaffold0566_466364	115.59	192.96	89.25	107.21
85	scaffold0066_550349	149.62	124.4	110.26	119.97
86	scaffold0260_128445	69.82	146.96	136.17	147.03
87	scaffold0483_29840	56.34	166.62	137.24	138.72
88	scaffold0168_825428	178.2	114.29	101.33	99.83
89	scaffold1918_3840	68.42	188.61	115.3	118.11
90	scaffold0347_367183	212.3	104.03	83.18	86.37
91	scaffold0434_544811	175	107.81	88.49	101.11
92	scaffold0853_451909	99.37	168.08	95.48	102.93
93	scaffold0238_1318735	117.47	137.22	97.46	104.48
94	scaffold0702_449627	56.11	138.16	128.48	132.47
95	scaffold0818_105835	99.67	125.56	99.89	126.1
96	scaffold0246_852139	138.78	111.93	97.68	94.35
97	scaffold0639_669343	156.18	103.14	88.65	90.62
98	scaffold0872_145752	159.81	117.55	74.27	86.8
99	scaffold0398_821775	52.33	115.59	146.75	123.69
100	scaffold0484_928480	60.62	143.25	104.56	125.6
101	scaffold1026_217248	159.93	116.57	76.75	80.59
102	scaffold0946_134836	141.49	110.62	89.55	90.67
103	scaffold0530_34184	196.63	50.39	100.79	77.18
104	scaffold0426_327891	95.61	113.58	99.63	99.81
105	scaffold0475_924718	102.15	144.68	76.88	82.69
106	scaffold1783_15509	124.07	90.16	99.98	90.52
107	scaffold0067_1206317	85.43	118.7	95.2	90.26
108	scaffold0016_257436	63.77	119.93	92.87	101.31
109	scaffold0332_978176	106.7	114.74	76.12	76.13
110	scaffold0946_92819	60.93	117.39	88.2	100.2
111	scaffold0163_522507	61.08	112.26	109.31	83.48
112	scaffold0867_324810	88.53	113.71	81.43	78.08
113	scaffold0367_724839	160.54	66.48	67.03	66.02
114	scaffold1862_13537	46.52	92.22	128.36	92.8
115	scaffold0746_253336	84.46	117.29	73.22	82.27
116	scaffold0878_85442	30.45	116.34	109.26	97.14
117	scaffold1126_99051	57.95	117.43	84.72	92.04
118	scaffold2247_25904	16.32	106.74	128.6	95.58
119	scaffold4244_4557	50.08	117.09	80.24	96.32
120	scaffold0872_38846	137.51	82.21	57.15	62.98
121	scaffold0427_440467	86.78	110.88	64.23	75.66
122	scaffold2040_36150	42.64	115.28	90.53	88.84
123	scaffold0095_2083792	54.79	132.91	70.61	77.29
124	scaffold0164_637347	62.66	102.75	81.48	87.43
125	scaffold0745_426367	66.37	105.73	75.76	79.2
126	scaffold0763_91038	124.53	73.78	59.37	69.01
127	scaffold0553_516471	160.11	40.31	60.5	65
128	scaffold0296_12446	30.55	101.09	93.83	99.78
129	scaffold5025_4123	119.53	99.4	41.77	61.09
130	scaffold0095_2155980	54.38	119.98	68.78	78.37
131	scaffold0515_894848	33.66	86.07	96.62	98.6
132	scaffold1330_49945	69.69	81.2	77.24	86.35
133	scaffold2538_20719	60.84	110.12	69.63	70.66
134	scaffold1646_55411	18.81	86.82	100.33	102.06
135	scaffold0248_955739	48.47	85.7	87.14	85.38
136	scaffold1087_10387	92.78	85.51	57.72	66.31
137	scaffold0451_29127	127.76	71.37	52.5	49.32
138	scaffold1019_229519	24.14	82.71	92.72	97.76
139	scaffold1103_138670	55.02	98.16	68.19	74.45
140	scaffold2320_17033	150.25	47.87	51.67	44.62
141	scaffold0581_359706	92.89	73.39	63.05	65.04
142	scaffold0160_852530	4.26	59.26	116.6	112.78
143	scaffold0941_336860	57.71	75.9	73.09	84.99
144	scaffold0238_1261310	65.61	93.97	59.71	67.9
145	scaffold0410_1041707	53.72	79.47	72.52	79.43
146	scaffold0939_387867	76.78	79.06	60.94	67.97
147	scaffold2132_18188	94.04	71.35	60.68	54.9
148	scaffold1322_35169	81.66	74.68	60.74	59.02
149	scaffold5468_1789	97.25	74.46	51.37	52.85
150	scaffold4842_2684	48.21	84.94	65.84	72.87
151	scaffold0303_1131558	71.23	76.62	64.2	57.31
152	scaffold1014_142442	51.35	93.77	59.52	63.96
153	scaffold0022_2240042	24.98	95.76	68.38	78.65
154	scaffold0121_365724	39.75	80.54	68.52	78.53
155	scaffold7066_604	65.25	88.46	51.59	61.71
156	scaffold0088_19261	34.37	88.26	66.04	76.14
157	scaffold0441_81552	82.99	60.19	61.41	58.61
158	scaffold0581_344891	77.57	67	57.03	60.55
159	scaffold0976_24191	97.92	52.93	52.24	57.89
160	scaffold0444_19095	65.68	71.26	61.46	61.46
161	scaffold0114_311530	29.19	86.39	70.81	69.62
162	scaffold0781_510312	11.98	55.44	84.98	97.96
163	scaffold0121_1507556	59.63	73.34	58.09	58.03
164	scaffold0977_187909	75.47	73.44	50.35	48.41
165	scaffold0230_164789	132.04	49.01	33.1	32.26
166	scaffold0253_1419723	57.84	97.49	44.66	45.84
167	scaffold0625_522498	65.56	65.95	51.86	57.73
168	scaffold1134_93196	21.49	95.71	54.19	62.9
169	scaffold0182_1386422	38.51	72.73	60.53	58.98
170	scaffold0167_1627209	39.54	75.24	55.63	60.13
171	scaffold0765_478064	25.91	87.59	55.09	61.71
172	scaffold0837_125261	67.64	69.17	36.49	54.5
173	scaffold0230_291851	32.17	71.41	53.8	65.14
174	scaffold0067_1044940	61.64	55.51	48.6	56.43
175	scaffold0294_1126895	35.43	71.33	54.54	59.29
176	scaffold0731_559705	42.44	70.09	50.13	53.68
177	scaffold0891_215188	38.75	55.24	58.69	63.14
178	scaffold0870_212285	50.56	70	48.71	44.09
179	scaffold0977_227781	111.6	38.13	32.27	31.26
180	scaffold0031_1347816	31.8	51.37	69.07	59.53
181	scaffold0630_407694	12.66	55.92	68.91	70.06
182	scaffold0020_2955524	47.16	67.43	41.43	51.33
183	scaffold0781_507570	6.11	37	64.21	96.37
184	scaffold0344_347526	32.41	58.63	52.98	55.72
185	scaffold0958_175598	75.29	49.56	35.5	39.3
186	scaffold0005_4592031	13.44	53.67	67.73	64.73
187	scaffold0441_23702	28.33	70.79	49.66	49.84
188	scaffold0168_1191976	35.1	70.74	48	43.4
189	scaffold0344_790372	59.83	49.33	40.99	46.29
190	scaffold0592_260790	25.25	56.19	48.91	59.48
191	scaffold0470_11233	21.86	62.92	51.48	51.76
192	scaffold0489_319640	23.8	56.62	48.85	58.65
193	scaffold2376_23188	62.03	47.06	34.6	42.92
194	scaffold0668_557726	14.29	56.89	54.9	60.13
195	scaffold0600_753019	50.16	46.73	37.24	44.27
196	scaffold1340_33382	46.24	42.47	43.31	43.98
197	scaffold0013_2053110	23.73	42.99	58.38	50.84
198	scaffold0930_930	15.76	64.13	42.08	52.04
199	scaffold0426_685908	20.29	67.5	37.94	46.68
200	scaffold0242_1122352	46.92	44.51	43.19	37.35
